# Supplementary material for: Skin microbiota variation in Indian families
Source: PeerJ. 2025 Feb 28;13:e18881. doi: 10.7717/peerj.18881 (PMC11874944; doi:10.7717/peerj.18881)
Supplement: Supplemental Information 10 [file peerj-13-18881-s010.zip]

Archive with 4 entries (3 files):
- data/
- data/Supplemental Information1.xlsx
- data/Supplemental Information2.xlsx
- data/Supplemental Information3.xlsx
